# Supplementary material for: A Bi-Level Hybrid Framework for Multi-Target Path Planning of AGV Based on Particle Swarm Optimization and Bidirectional Rapidly Exploring Random Tree
Source: Sensors (Basel). 2026 Jun 26;26(13):4062. doi: 10.3390/s26134062 (PMC13364332; doi:10.3390/s26134062)
Supplement: Supplementary file 1 [file sensors-26-04062-s001.zip]

Archive with 1 entries (1 files):
- sensors-4338773-supplementary.pdf
